# Supplementary material for: New Understanding of the Difference in Filtration Performance between Anatase and Rutile TiO2 Nanoparticles through Blending into Ultrafiltration PSF Membranes
Source: Membranes (Basel). 2021 Oct 29;11(11):841. doi: 10.3390/membranes11110841 (PMC8625676; doi:10.3390/membranes11110841)
Supplement: Supplementary file 1 [file membranes-11-00841-s001.zip]

Archive with 1 entries (1 files):
- membranes-1388194-SI.pdf
